# Supplementary material for: Genome-wide association study reveals a patatin-like lipase relating to the reduction of seed oil content in Brassica napus
Source: BMC Plant Biol. 2021 Jan 6;21:6. doi: 10.1186/s12870-020-02774-w (PMC7788869; doi:10.1186/s12870-020-02774-w)
Supplement: Supplementary file 5 — Additional file 5: Table S1. The accession codes, names, origins of the 290 genetic materials and their SOC at two experimental sites. [file 12870_2020_2774_MOESM5_ESM.xlsx]

## Sheet: Table S1
Accession No.	Name	Origin	Seed oil content (%) in CX	Seed oil content (%) in JH
3	Sl 502	Czechoslovakia	43.06	48.59
4	Sl 509	Czechoslovakia	46.64	55.22
9	Op 08, Sonata	Czechoslovakia	43.29	46.94
14	Valecovska	Czechoslovakia	42.42	50.63
17	Sl G 2	Czechoslovakia	43.04	51.22
21	Slapska	Czechoslovakia	43.5	51.36
22	Sl 17	Czechoslovakia	40.87	47.78
23	Sl 25	Czechoslovakia	39.55	46.73
25	Sl 512	Czechoslovakia	45.36	51.04
26	Sl 524	Czechoslovakia	43.82	49.8
28	Trebicska	Czechoslovakia	40.66	49.8
33	Prerovska	Czechoslovakia	41.94	46.34
38	Danska	Czechoslovakia	39.9	47.17
41	Op 3/2	Czechoslovakia	41.58	48.21
46	Op 01	Czechoslovakia	41.7	48.81
49	Sl 29	Czechoslovakia	40.27	47.7
57	Nosovskij 9	Union of Soviet Socialist Republics	40.96	47.17
60	CR 894	Union of Soviet Socialist Republics	42.86	48.55
62	Kiewskij 18	Union of Soviet Socialist Republics	44.78	52.12
65	Mitnickij 2	Union of Soviet Socialist Republics	41.82	48.24
66	CR 1883	Union of Soviet Socialist Republics	41.49	48.02
67	Kiewskij 216	Union of Soviet Socialist Republics	43.87	50.63
69	Nemertschanskij 1	Union of Soviet Socialist Republics	46.28	54.47
75	Marnoo	Australia	51.64	55.53
78	Wesbrook	Australia	43.72	46.9
85	Annick	Belgium	41.22	45.68
88	Tribute	Canada	39.83	42.98
92	Golden	Canada	42.84	50.76
98	Bridger	Canada	44.46	51.8
101	Altex, Stamm 73 G 438	Canada	42.7	44.63
108	Westar	Canada	44.76	47.38
116	CR 2532	Cuba	36.42	38.87
118	Line	Denmark	35.66	40.23
126	BRA 1677	Denmark	29.8	32.98
130	Ld 9431	Denmark	43.57	46.46
133	BRA 930	Estonia	38.22	42.55
141	Tonus	France	42.58	47.21
142	R 77	France	39.76	42.68
153	Kentan, R 68 A	France	42.14	49.12
160	Tantal	France	42.34	49.8
169	Jade	France	42.44	50.48
170	Toro	France	39.05	48.85
171	Brutor, R-69-6	France	39.54	49.52
173	Janus	France	41.44	50.95
175	Orpal, Crop	France	39.33	46.25
184	Bk 27/78	Germany	42.81	48.4
187	Erra	Germany	40.06	44.9
193	CR 3258	Germany	40.21	45.23
212	CR 3168	Germany	46.28	52.59
213	Wrg 19 - R	Germany	47.95	50.69
220	Libritta	Germany	45.25	47.04
224	Astor	Germany	43.71	48.17
225	Askari	Germany	44.12	49.97
228	Petranova, Lihonova	Germany	41.78	47.08
245	Semu 59/82	Germany	45.44	49.22
252	Jumbo	Germany	44.88	47.88
255	Liraglu	Germany	42.5	47.42
261	Esb - Kgr - 1	Germany	37.51	45.42
263	Binera	Germany	37.95	40.31
265	Liberty	Germany	47.91	49.93
278	Eragi	Germany	39.91	44.37
280	Bnw 36	Germany	42.63	50.88
292	Liporta, Wrg 35	Germany	45.57	52.38
300	Uranus	Germany	43.13	46.39
301	Planet	Germany	42.92	47.93
319	Ledos	Germany	43.07	50.98
325	Sabine	Germany	42.34	48.32
329	CR 3255	Germany	40.02	47.32
344	Esb - Fgr - 1	Germany	40.24	40.55
347	Leopard	Germany	40.6	45.6
352	Luna	Germany	42.95	44.65
354	Nubi	Germany	41.27	47.72
356	Lisonne	Germany	45.45	53.22
357	Rosko	Germany	45.26	51.3
369	Orion (GER)	Germany	44.52	48.58
371	Liglory	Germany	44.99	47.86
372	Npz 51	Germany	43.04	46.96
373	Nubi 2276	Germany	43.39	47.04
376	CR 3034	Germany	40.33	47.72
388	Korina	Germany	41.02	49.55
390	Diamant	Germany	41.07	44.47
391	Nevin	Germany	42.64	48.18
399	Prince	Germany	46.94	49.22
401	Furax	Germany	42.76	47.1
408	Bk 28/78	Germany	43.87	49.72
410	Tamara	Germany	41.93	47.83
412	Arabella	Germany	41.21	47.25
415	Giessener Höhenraps	Germany	39.89	46.45
418	Kurander	Germany	41.27	47.53
436	Belinda	Germany	39.1	44.75
439	St. Si 7450/76, Norli	Germany	42.22	48.97
445	Billinda	Germany	43.23	47.94
447	Liraspa	Germany	43.47	49.83
449	Olymp	Germany	43.89	50.01
453	Lirakus, Wrg 34	Germany	42.34	46.23
457	Bk 11	Germany	42.01	46.34
464	Libravo, Wrg 43	Germany	45.17	48.08
466	Perle, Ha 3804	Germany	42.33	46.95
472	Atlas	Germany	42.07	47.72
475	Rasant	Germany	46.25	48.79
487	Gesunder	Germany	42.01	48.33
491	Metol	Germany	47.18	49.83
502	Orle	Germany	38.54	46.04
517	Sonnengold	Germany	40.27	47.67
521	Nurator	Germany	39.56	42.13
525	CRP 40.02	Germany	43.48	48.14
528	Licondor	Germany	44.55	49.12
532	Brauner	Germany (before 1945)	43.46	52.03
540	BRA 2927	Germany	43.3	50.41
544	Bnw 1.103/88	German Democratic Republic	43.25	48
549	Bnw 40	German Democratic Republic	41	48.44
567	SR 403	German Democratic Republic	43.65	49.02
577	Bnw 1.59/82	German Democratic Republic	45.28	49.33
578	Bnw 1.61/83	German Democratic Republic	44.82	49.91
584	Masora	German Democratic Republic	43.94	51.39
585	Me 6	German Democratic Republic	47.26	52.38
587	Bnw 1.62/83	German Democratic Republic	45.36	51.33
588	Bnw 1.101/88	German Democratic Republic	46.29	50.43
590	Bnw 1.63/83	German Democratic Republic	44.58	47.86
591	Bnw 10	German Democratic Republic	41.87	45.38
596	Malfura	German Democratic Republic	43.2	48.53
597	Po 3	German Democratic Republic	44.63	52.06
604	Gülzower Stamm 262/65	German Democratic Republic	45.71	53.71
605	St. 118/69	German Democratic Republic	44.01	50.16
614	SR 405	German Democratic Republic	42.05	47.09
615	SR 410	German Democratic Republic	43.56	46.8
617	Bnw 24	German Democratic Republic	43.31	47.44
628	SR 414	German Democratic Republic	45.49	46.63
630	Bnw 59 /82	German Democratic Republic	40.66	42.8
635	Fertödi Törzskönyvezett	Hungary	43.5	50.11
640	Ir 5	Hungary	42.94	49.12
641	Sobotka Utantermés	Hungary	44.58	49.92
646	CR2736	Italy	42.35	47.18
647	Leonessa	Italy	42.43	50.99
649	Cima rapa	Italy	43.04	49.88
660	Hokkai 3-go	Japan	43.53	50.3
669	New Hakuran	Japan	41.93	46.87
671	Marasaki	Japan	43.08	49.28
673	Gogatsuna	Japan	38.04	40.3
675	Murusaki Natane	Japan	37.24	39.74
676	CR 3172	Japan	45.13	50.36
678	Azuma (light Yellow)	Japan	39.51	51.35
681	Suigenshu	Korea, Democratic People's Republic of	43.29	47.19
684	Daichousen (murayama)	Korea, Democratic People's Republic of	42.67	49.41
687	CR 771	Lithuania	44.69	50.28
690	CR 3197	Morocco	46.91	51.47
696	Velox	Netherlands	43.72	47.27
704	Mansholts Hamburger Raps	Netherlands	45.07	52.02
705	Marana	Netherlands	39.64	44.24
706	Ramon	Netherlands	37.59	42.34
712	Bishop (NED)	Netherlands	41.76	45.65
713	Anton	Netherlands	39.08	43.69
714	Baraska	Netherlands	41.75	50.59
715	Viva	Netherlands	44.23	51.24
719	Winfred	Netherlands	40.18	39.16
720	Mara	Netherlands	45.3	53.77
721	Calder Swede	New Zealand	40.25	46.58
723	Aphid Resistant Rape	New Zealand	39.86	44.8
724	Giant Rape	New Zealand	41.31	46.75
730	1002	Poland	45.47	47.08
732	Bronowski	Poland	47.38	50.69
733	Opt 341/87	Poland	47.2	49.85
736	Pn 3/89	Poland	46.27	49.14
740	Start	Poland	42.19	46.3
741	Mah 2	Poland	46.2	50.6
743	Boh 1	Poland	46.78	49.73
749	Janek	Poland	45.34	47.12
751	Beryl, Jg 75	Poland	45.61	50.89
752	188/73	Poland	41.06	45.65
753	Boh 987	Poland	46.49	48.62
754	Boh 384	Poland	44.82	50.27
755	Erake	Poland	46.92	48.64
758	Mah 181	Poland	45.08	48.25
761	Skrzeszowicka, Fero	Poland	44.6	50.54
767	Mah 232	Poland	46.41	50.47
769	Mah 1, Jantar	Poland	46.5	47.95
772	Gorczanski	Poland	43.5	48.88
774	Boh 887	Poland	45.01	48.42
779	Bravo Nova	Poland	41.3	43.97
782	Slonski	Poland	43.17	47.04
792	Pob 182	Poland	41.01	45.12
796	Nusi	Poland	43.68	47.01
800	Boh 1187	Poland	44.59	49.18
802	Janpol	Poland	39.92	47.7
806	CR 3129	Poland	40.59	42.39
813	Pol1684	Poland	32.61	35.09
817	BRA 1679	Romania	37.41	38.51
819	CR 851	Russian Federation	42.97	47.21
820	Siberian	Russian Federation	39.09	43.71
826	Vinnickij Mestnyj	Ukraine	46.17	50.67
828	Muitnizkij	Ukraine	45.88	50.27
831	Gazelle	United Kingdom	42.68	46.17
833	Dwarf Essex	United Kingdom	44.07	49.41
835	Rape Kale	United Kingdom	40.39	38.27
836	Fido	United Kingdom	47.93	49.57
837	Hungry Gap	United Kingdom	43.42	46.71
838	Leader	United Kingdom	44.13	44.68
845	Bishop (UK)	United Kingdom	44.72	48.79
846	Essex Broad Leaved	United Kingdom	43.56	49.86
852	Daichousen (fuku)	Korea, Democratic People's Republic of	42.67	51.48
855	Ceska	Czech Republic	42.93	50.73
858	BRA 1680	Sweden	40.81	49.3
862	Ww 1101	Sweden	42.84	50.98
863	Ww 1105	Sweden	43.21	49.14
864	Ww 1273	Sweden	44.14	43.39
865	Ww 1286	Sweden	46.36	48.06
868	WW 572	Sweden	46.51	51.07
872	Ww 827	Sweden	45.62	48.37
875	Ww 873	Sweden	40.4	49.53
878	Ww 917	Sweden	42.62	47.61
879	Ww 920	Sweden	43.02	48.86
882	Ww 950	Sweden	43.01	46.5
900	Conny	Sweden	47.49	50.34
902	Brink	Sweden	45.78	49.51
903	Niklas (svaloef)	Sweden	43.1	52.09
908	Fora	Sweden	44.08	50.24
913	Gulliver	Sweden	41.56	49.73
917	Herkules	Sweden	44.37	45.92
929	Orion (Sweden)	Sweden	41.57	45.32
931	Rustan	Sweden	41.25	46.9
935	Sipal	Sweden	43.96	48.52
936	Status, Sv 74-19	Sweden	43.27	44.69
941	Sv 742819	Sweden	43.42	45.52
945	Rajanpur	Pakistan	46.9	50.77
954	Marda	Pakistan	47.54	51.94
955	Abba khel	Pakistan	45.34	49.54
957	Islamsbad	Pakistan	38.38	44.77
958	Takht Nusrati	Pakistan	45.56	50.18
960	Okara-B9	Pakistan	40.35	42.94
961	Dara	Pakistan	47.2	49.08
963	Rawalpindi-B12	Pakistan	43.14	45.37
964	Tank	Pakistan	40.39	42.41
966	Haripur	Pakistan	45.92	49.33
967	Nowshera-C4	Pakistan	41.96	44.93
970	Mianwali	Pakistan	43.02	48.37
972	Nowshera-C9	Pakistan	45.95	51.73
973	Laki	Pakistan	45.37	48.37
975	Narowal-D1	Pakistan	47.83	50.78
976	Okara-D2	Pakistan	39.77	43.28
977	Rawalpindi-D4	Pakistan	45.24	48.71
980	Risalpur	Pakistan	49.18	51.87
983	Wazir abad	Pakistan	48.9	52
985	Khairabad	Pakistan	46.95	50.36
987	CR 3248	Pakistan	46.87	51.22
988	Zheshuang-72-2	China	44.61	48.33
990	Zheshuang-758-2	China	44.13	48.76
991	Huyouqing	China	44.72	49.43
996	Xiang2w019	China	45.82	49.04
997	E077	China	44.41	48.24
998	Luojing-1	China	42.48	46.84
1000	HuR4190	China	44.53	50.96
1002	Hu135	China	42.92	48.76
1003	Chuan-205	China	47.42	49.91
1005	Meijian-1	China	47.01	49.13
1006	Fuyou-4	China	44.62	47.29
1007	Fuyou-2-1	China	43.97	47.33
1015	ZAAS-M5	China	47.43	53.51
1016	ZAAS-M6	China	44.78	48.35
1017	ZAAS-M7	China	40.59	42.08
1022	ZAAS-M27	China	41.83	45.53
1025	ZAAS-M39	China	43.64	49.69
1031	ZAAS-M61	China	47.21	53.91
1047	ZAAS-MS-26	China	43.68	48.38
1048	ZAAS-MS-31	China	44.91	49.44
1052	ZAAS-MS-51	China	42.22	48.87
1056	ZAAS-MS-84-620	China	45.52	49.53
1057	ZAAS-MS-88	China	45.6	51.72
1059	ZAAS-M34	China	41.48	46.66
1062	Xiang5708-A2	China	42.49	47.75
1065	Luojing-2	China	45.05	48.46
1067	78251	China	46.12	48.65
1074	Fuyou-2-2	China	42.26	47.28
1081	ZY036	China	54.52	56.55
1082	Jisen1311	Germany	49.57	53.18
1083	Zheshuang-72-1	China	45.79	49.86
1085	Gaoyou605-2	China	43.68	47.6
1091	CR 2237	China	46.03	48.93
1098	DWKL	China	37.83	37.43
1099	Qingza-3	China	48.25	52.38
1103	Zheshuang-8	China	43.94	40.21
1106	U1-5	China	40.88	43.48
1109	Ganyouza-3	China	39.88	43.47
1110	Ningyou-7 (CHN)	China	47.61	51.41
1113	Q45	China	47.4	46.76
1114	Rr1-3	China	43.91	44
1116	2137changguizhong	China	42.21	43.83
1117	Huyou15	China	45.12	46.06
1119	N3-1	China	44.64	48.25
1120	Niujiaoyoucai	China	43.5	47.87
1122	CH33-6	China	42.11	47.7
