# Supplementary material for: Genome-wide association study reveals a patatin-like lipase relating to the reduction of seed oil content in Brassica napus
Source: BMC Plant Biol. 2021 Jan 6;21:6. doi: 10.1186/s12870-020-02774-w (PMC7788869; doi:10.1186/s12870-020-02774-w)
Supplement: Supplementary file 6 — Additional file 6: Table S2. The SNPs associated with SOC on Chr.C07 and associated gene IDs on Chr.C07. [file 12870_2020_2774_MOESM6_ESM.xlsx]

## Sheet: Table S2
CX						JH		Genes marked with green are the candidate genes through GWAS in both CX and JH
Locations of associated SNPs on Chr.C07	Associated gene IDs on Chr.C07					Locations of associated SNPs on Chr.C07	Associated gene IDs on Chr.C07	Annotation
35249208	BnaC07g31120D					35249208	BnaC07g31860D	UDP-glycosyltransferase 72E1-like [Brassica napus]
35742229	BnaC07g31110D					35743196	BnaC07g31850D	NA
35743016	BnaC07g31100D					35746659	BnaC07g31840D	PREDICTED: cyclin-dependent kinase inhibitor 2-like [Brassica oleracea var. oleracea]
35743196	BnaC07g31090D					35749059	BnaC07g31830D	uncharacterized protein LOC106425647 [Brassica napus]
35746659	BnaC07g31080D					35749165	BnaC07g31820D	PREDICTED: extensin-like [Brassica oleracea var. oleracea]
35749059	BnaC07g31070D					35749533	BnaC07g31810D	PREDICTED: phosphoglycerate mutase-like protein 4 [Brassica rapa]
35749165	BnaC07g31060D					35749650	BnaC07g31800D	serine/threonine-protein kinase SRK2D [Brassica napus]
35749533	BnaC07g31050D					35749878	BnaC07g31790D	PREDICTED: methylesterase 10 [Brassica oleracea var. oleracea]
35749650	BnaC07g31040D					35749952	BnaC07g31780D	pentatricopeptide repeat-containing protein At3g50420 [Brassica napus]
35749878	BnaC07g31030D					35750007	BnaC07g31770D	PREDICTED: dof zinc finger protein DOF3.4-like [Brassica oleracea var. oleracea]
35750007	BnaC07g31020D					35750406	BnaC07g31760D	PREDICTED: GDSL esterase/lipase At3g50400-like [Camelina sativa]
35750406	BnaC07g31010D					35750532	BnaC07g31750D	PREDICTED: uncharacterized protein LOC106305345 isoform X1 [Brassica oleracea var. oleracea]
35750532	BnaC07g31000D					35750801	BnaC07g31740D	PREDICTED: myosin heavy chain kinase B-like [Brassica oleracea var. oleracea]
35750801	BnaC07g30990D					35750831	BnaC07g31730D	PREDICTED: uncharacterized protein LOC108862818 [Raphanus sativus]
35750831	BnaC07g30980D					35753115	BnaC07g31720D	PREDICTED: UPF0481 protein At3g47200-like [Brassica rapa]
35753115	BnaC07g30970D					35753604	BnaC07g31710D	PREDICTED: UPF0481 protein At3g47200-like [Brassica rapa]
35757846	BnaC07g30960D					35753677	BnaC07g31700D	NA
35760276	BnaC07g30950D					35753918	BnaC07g31690D	UPF0481 protein At3g47200 [Arabidopsis lyrata subsp. lyrata]
35760410	BnaC07g30940D					35757846	BnaC07g31680D	PREDICTED: UPF0481 protein At3g47200 [Brassica oleracea var. oleracea]
35760514	BnaC07g30930D					35760276	BnaC07g31670D	UPF0481 protein At3g47200-like isoform X1 [Brassica napus]
35762448	BnaC07g30920D					35760410	BnaC07g31660D	phosphatidylinositol 3:4:5-trisphosphate 3-phosphatase and protein-tyrosine-phosphatase PTEN2B-like [Brassica napus]
35762477	BnaC07g31860D					35760514	BnaC07g31870D	PREDICTED: ADP-ribosylation factor-like [Brassica oleracea var. oleracea]
35762748	BnaC07g31850D						BnaC07g31880D	uncharacterized protein LOC106425644 [Brassica napus]
35762762	BnaC07g31840D						BnaC07g31890D	PREDICTED: cold-regulated 413 plasma membrane protein 2-like [Brassica oleracea var. oleracea]
35775375	BnaC07g31830D						BnaC07g31900D	PREDICTED: AP-3 complex subunit sigma [Brassica rapa]
35775506	BnaC07g31820D						BnaC07g31910D	PREDICTED: acyl-protein thioesterase 2 isoform X2 [Camelina sativa]
35775563	BnaC07g31810D						BnaC07g30990D	histone deacetylase 5-like [Brassica napus]
35781102	BnaC07g31800D						BnaC07g30980D	PREDICTED: kinectin [Brassica oleracea var. oleracea]
35781170	BnaC07g31790D						BnaC07g30970D	exocyst complex component EXO70E2-like [Brassica napus]
35783480	BnaC07g31780D						BnaC07g30960D	replication protein A 70 kDa DNA-binding subunit D-like [Brassica napus]
35785538	BnaC07g31770D						BnaC07g30950D	ras GTPase-activating protein-binding protein 2-like isoform X1 [Brassica napus]
	BnaC07g31760D						BnaC07g30940D	PREDICTED: nuclear pore complex protein NUP160 [Brassica rapa]
	BnaC07g31750D						BnaC07g30930D	PREDICTED: nuclear pore complex protein NUP160-like [Raphanus sativus]
	BnaC07g31740D						BnaC07g30920D	patatin-like phospholipase domain-containing protein 4 [Brassica napus]
	BnaC07g31730D
	BnaC07g31720D
	BnaC07g31710D
	BnaC07g31700D
	BnaC07g31690D
	BnaC07g31680D
	BnaC07g31670D
	BnaC07g31660D
	BnaC07g31870D
	BnaC07g31880D
	BnaC07g31890D
	BnaC07g31900D
	BnaC07g31910D
	BnaC07g31920D
	BnaC07g31930D
	BnaC07g31940D
