# Supplementary material for: Genome-wide association study reveals a patatin-like lipase relating to the reduction of seed oil content in Brassica napus
Source: BMC Plant Biol. 2021 Jan 6;21:6. doi: 10.1186/s12870-020-02774-w (PMC7788869; doi:10.1186/s12870-020-02774-w)
Supplement: Supplementary file 7 — Additional file 7: Table S3. The SNPs across BnaC07g30920D. [file 12870_2020_2774_MOESM7_ESM.xlsx]

## Sheet: Table S3
Chromosome	Pos	Species	Gene_name	Function_type
C07	35175173	Darmor-bzh	BnaC07g30920D	INTRON
C07	35175214	Darmor-bzh	BnaC07g30920D	INTRON
C07	35175691	Darmor-bzh	BnaC07g30920D	SYNONYMOUS_CODING
C07	35176144	Darmor-bzh	BnaC07g30920D	NON_SYNONYMOUS_CODING
C07	35176548	Darmor-bzh	-	INTERGENIC
C07	35176668	Darmor-bzh	-	INTERGENIC
C07	35176697	Darmor-bzh	-	INTERGENIC
C07	35176726	Darmor-bzh	-	INTERGENIC
C07	35176976	Darmor-bzh	-	INTERGENIC
C07	35177014	Darmor-bzh	-	INTERGENIC
C07	35177247	Darmor-bzh	-	INTERGENIC
C07	35177351	Darmor-bzh	-	INTERGENIC
C07	35177387	Darmor-bzh	-	INTERGENIC
C07	35177504	Darmor-bzh	-	INTERGENIC
C07	35177544	Darmor-bzh	-	INTERGENIC
C07	35178688	Darmor-bzh	-	INTERGENIC
C07	35178720	Darmor-bzh	-	INTERGENIC
C07	35178730	Darmor-bzh	-	INTERGENIC
C07	35178862	Darmor-bzh	-	INTERGENIC
C07	35178891	Darmor-bzh	-	INTERGENIC
C07	35178897	Darmor-bzh	-	INTERGENIC
C07	35178998	Darmor-bzh	-	INTERGENIC
C07	35179096	Darmor-bzh	-	INTERGENIC
C07	35179146	Darmor-bzh	-	INTERGENIC
C07	35179286	Darmor-bzh	-	INTERGENIC
C07	35179340	Darmor-bzh	-	INTERGENIC
C07	35179572	Darmor-bzh	-	INTERGENIC
C07	35179634	Darmor-bzh	-	INTERGENIC
C07	35179741	Darmor-bzh	-	INTERGENIC
C07	35179748	Darmor-bzh	-	INTERGENIC
C07	35179758	Darmor-bzh	-	INTERGENIC
C07	35179996	Darmor-bzh	-	INTERGENIC
C07	35180091	Darmor-bzh	-	INTERGENIC
C07	35180150	Darmor-bzh	-	INTERGENIC
C07	35180238	Darmor-bzh	-	INTERGENIC
C07	35180252	Darmor-bzh	-	INTERGENIC
C07	35180477	Darmor-bzh	-	INTERGENIC
C07	35180514	Darmor-bzh	-	INTERGENIC
C07	35180562	Darmor-bzh	-	INTERGENIC
C07	35180598	Darmor-bzh	-	INTERGENIC
C07	35180633	Darmor-bzh	-	INTERGENIC
C07	35180651	Darmor-bzh	-	INTERGENIC
C07	35181026	Darmor-bzh	-	INTERGENIC
C07	35181136	Darmor-bzh	-	INTERGENIC
C07	35181167	Darmor-bzh	-	INTERGENIC
C07	35181186	Darmor-bzh	-	INTERGENIC
C07	35181218	Darmor-bzh	-	INTERGENIC
C07	35181242	Darmor-bzh	-	INTERGENIC
C07	35181313	Darmor-bzh	-	INTERGENIC
C07	35181407	Darmor-bzh	-	INTERGENIC
C07	35181499	Darmor-bzh	-	INTERGENIC
C07	35181579	Darmor-bzh	-	INTERGENIC
C07	35181691	Darmor-bzh	-	INTERGENIC
C07	35181756	Darmor-bzh	-	INTERGENIC
C07	35181926	Darmor-bzh	-	INTERGENIC
