# Supplementary material for: Genome-wide association study reveals a patatin-like lipase relating to the reduction of seed oil content in Brassica napus
Source: BMC Plant Biol. 2021 Jan 6;21:6. doi: 10.1186/s12870-020-02774-w (PMC7788869; doi:10.1186/s12870-020-02774-w)
Supplement: Supplementary file 8 — Additional file 8: Table S4. The genome-wide analysis of 40 BnPTLs in rapeseed. [file 12870_2020_2774_MOESM8_ESM.xlsx]

## Sheet: Table S4
	Gene ID	Genomic sequence length (bp)	CDS size (bp)	Protein size (aa)	Exon/Intron structure
					Exons	Introns
Clade I	BnaA03g18490D	2615	1431	476	3	2
	BnaC03g21980D	2572	1431	476	3	2
	BnaC04g06290D	1861	1461	486	2	1
	BnaA05g06080D	1875	1350	449	5	4
	BnaC08g25800D	2226	1476	491	2	1
	BnaA09g55020D	2176	1461	486	3	2
	BnaA07g16580D	1746	1401	466	3	2
	BnaC06g15520D	1981	1428	475	3	2
	BnaA01g07180D	1677	1467	488	4	3
	BnaC01g08660D	1678	1500	499	3	2
	BnaC08g32750D	1517	1158	385	2	1
	BnaA09g55720D	1427	1101	366	3	2
	BnaC04g20810D	1411	1164	387	2	1
	BnaA04g00050D	1528	1164	387	2	1
Clade II	BnaA01g00830D	2778	1227	408	7	6
	BnaC01g01840D	2471	1248	415	7	6
	BnaA03g53720D	6161	2139	712	13	12
	BnaC07g46410D	2636	1227	408	7	6
	BnaC01g01830D	2858	1218	405	7	6
	BnaA01g00820D	2782	1218	405	7	6
	BnaA03g23090D	2632	1224	407	6	5
	BnaC03g27280D	2672	1224	407	6	5
	BnaA01g00810D	2393	1224	407	7	6
	BnaC01g01820D	2524	1224	407	7	6
	BnaA03g53730D	2077	1242	413	6	5
	BnaC07g46420D	2452	1239	412	7	6
Clade III	BnaA07g17190D	3027	2361	786	3	2
	BnaCnng07580D	3056	2358	785	3	2
	BnaC03g01520D	2945	2214	737	3	2
	BnaA03g01150D	3003	2280	759	2	1
	BnaC02g02780D	8211	2421	806	3	2
	BnaAnng00900D	3933	2421	806	3	2
	BnaA10g26130D	6865	4278	1425	8	7
	BnaCnng10420D	3684	2430	809	4	3
Clade IV	BnaA09g13590D	6297	4035	1344	18	17
	BnaC09g13970D	6595	4035	1344	18	17
	BnaA09g23800D	1888	1101	366	7	6
	BnaCnng30060D	1980	1101	366	7	6
	BnaA08g06610D	2510	1323	440	10	9
	BnaC07g30920D	1764	873	290	7	6
