# Supplementary material for: Genome-wide association study reveals a patatin-like lipase relating to the reduction of seed oil content in Brassica napus
Source: BMC Plant Biol. 2021 Jan 6;21:6. doi: 10.1186/s12870-020-02774-w (PMC7788869; doi:10.1186/s12870-020-02774-w)
Supplement: Supplementary file 9 — Additional file 9: Table S5. The expression values (indicated by the number of read counts after calibration) of BnPTLs in 12 different tissues of rapeseed. [file 12870_2020_2774_MOESM9_ESM.xlsx]

## Sheet: Table S5
Gene ID	stem	sepal	pistil	stamen	ovule	pericarp	blossomy_pistil	wilting pistil	root1	flower	leaf	silique
BnaA01g00810D	2.57027	0	0	0	289.274	0	0	19.2677	5.1081	72.0682	0	0
BnaA01g00820D	0	4.80786	0	30.787	1.02611	0	21.9946	23.1856	0	87.1258	0	0
BnaA01g00830D	0	0	0	0	0	0	20.1505	170.04	19.2454	0	0	1.45082
BnaA01g07180D	2.27267	1.06152	0	0	1.90956	0	3.16002	2.07428	18.8983	1.17914	1.90643	1.90605
BnaA03g01150D	9.81806	0	12.0447	981.639	27.6637	3.84657	44.4394	159.296	17.2102	476.194	14.153	14.9072
BnaA03g18490D	121.039	4.54484	71.1679	158.657	249.164	139.534	62.9078	26.1184	181.179	79.5916	17.0453	165.468
BnaA03g23090D	0	0	0	0	2.067	0.995631	0	0	68.4906	0	0	0
BnaA03g53720D	2.52555	0	0	0	0	2.91152	0	7.81824	1.73283	1.0154	0.658935	3.29279
BnaA03g53730D	0	0	0	2.55555	130.716	1.00382	0	15.3574	11.809	0.957783	0	21.3544
BnaA04g00050D	125.278	13.9309	145.099	376.268	124.91	259.898	6.36035	6.31725	16.8245	301.989	69.6122	275.406
BnaA05g06080D	118.023	7.80628	39.6776	22.5253	3.82076	170.156	13.2984	6.20876	61.932	35.6461	20.7019	35.5517
BnaA07g16580D	3.61547	8.84298	6.21946	10.0624	21.0568	3.89807	16.4936	191.713	171.932	29.4216	4.51092	6.96888
BnaA07g17190D	0	3.29892	2.7017	984.314	320.187	0	17.6022	70.8635	3.07409	209.918	0	0.477414
BnaA08g06610D	91.0233	634.605	89.042	211.438	122.462	124.176	460.386	916.351	130.21	144.642	265.268	104.042
BnaA09g13590D	438.18	202.924	179.137	1230.08	387.867	306.806	171.076	224.829	201.917	414.047	210.254	351.002
BnaA09g23800D	1.25836	2.30313	6.70306	7.72156	45.0981	3.83609	4.94788	19.6087	59.509	10.356	1.94895	5.56189
BnaA09g55020D	60.8465	643.689	62.775	105.036	133.853	101.986	1521.99	1312.66	271.32	122.896	56.117	82.7231
BnaA09g55720D	28.1803	0	79.5171	99.7207	18.0551	51.2539	4.64493	18.9583	6.46937	153.561	5.15197	123.449
BnaA10g26130D	164.942	1319.12	78.0123	946.843	335.239	115.021	1185.27	3194.61	175.835	95.9101	368.925	69.5452
BnaAnng00900D	5.02292	63.5176	23.898	3767.9	108.075	0.965445	196.629	1862.21	92.6725	431.291	1.30593	1.8775
BnaC01g01820D	1.32819	0	0	0	294.034	0	0	1.90105	1.12003	37.0313	0	0
BnaC01g01830D	0	0	0	2.59001	9.30579	0	3.39715	7.78935	1.11889	87.5237	0	0.489322
BnaC01g01840D	1.31248	1.17119	5.06319	0	0	0	18.1395	116.076	16.1335	1.92069	0	1.8959
BnaC01g08660D	0	1.07536	0.854825	0	0	0	3.21346	0	25.8447	2.96513	0.638781	0
BnaC02g02780D	7.49936	63.3853	6.63666	1885.1	141.077	0	64.4063	729.906	6.94873	184.032	14.951	0
BnaC03g01520D	1.22773	2.27067	12.0236	607.629	24.7602	1.92959	24.7741	113.986	13.6941	223.652	7.74124	13.5441
BnaC03g21980D	346.132	18.113	112.604	113.12	168.836	166.184	9.93689	36.3808	116.707	77.6169	89.2536	130.642
BnaC03g27280D	0	0	0	0	0	0	1.71558	1.93216	261.612	0	0	0
BnaC04g06290D	441.47	10.0577	66.617	37.57	17.4596	148.131	14.9153	8.20441	391.838	52.475	40.6599	110.197
BnaC04g20810D	70.5923	31.2417	92.6936	16.909	82.9285	94.6672	50.3147	8.44343	22.9753	205.295	24.5476	107.942
BnaC06g15520D	1.22018	1.11583	1.8137	0	2.89528	2.92161	3.29016	30.6584	104.707	3.80278	0	2.79876
BnaC07g30920D	53.7	433.907	58.641	117.086	67.9632	84.8056	365.538	937.34	114.288	63.6377	118.968	89.456
BnaC07g46410D	0	0	0	0	23.5071	0	3.34467	97.7253	134.53	0	0	0.9619
BnaC07g46420D	1.33556	1.17578	8.39448	0	101.963	1.97491	9.80931	197.185	4.87036	2.28666	0	20.5943
BnaC08g25800D	178.962	951.934	159.929	110.055	219.718	276.972	1516.33	1679.42	587.301	221.718	143.812	203.007
BnaC08g32750D	91.3797	16.1756	257.29	473.266	102.404	219.132	17.7713	42.1141	24.1885	238.567	78.371	251.112
BnaC09g13970D	249.018	160.953	110.642	583.089	264.391	163.07	79.1501	118.891	116.46	183.253	141.984	166.723
BnaCnng07580D	1.19445	3.32664	2.72182	1276.99	142.698	0	20.9965	87.7288	8.03569	154.33	2.57665	3.81703
BnaCnng10420D	304.707	847.427	94.7513	460.634	89.8213	417.877	735.716	1991.54	955.442	77.3578	363.197	89.4002
BnaCnng30060D	7.5832	11.5456	7.68499	38.659	92.0047	10.5464	0	15.6477	71.8077	19.056	5.86249	13.4188
