# Supplementary material for: Genome-wide association study reveals a patatin-like lipase relating to the reduction of seed oil content in Brassica napus
Source: BMC Plant Biol. 2021 Jan 6;21:6. doi: 10.1186/s12870-020-02774-w (PMC7788869; doi:10.1186/s12870-020-02774-w)
Supplement: Supplementary file 10 — Additional file 10: Table S6. The expression values (indicated by RPKM and the number of read counts after calibration) of BnPTLs at different seed developmental stages of rapeseed. [file 12870_2020_2774_MOESM10_ESM.xlsx]

## Sheet: Table S6
Gene ID	RPKM			The number of read counts
	16 DAP	40 DAP	20 HAS	16 DAP	40 DAP	20 HAS
BnaA01g00810D	0.0915414	5.62573	0	3.17884	185.211	0
BnaA01g00820D	0.0528213	8.46384	3.88301	1.82527	277.281	174.81
BnaA01g00830D	0.0262169	0.113385	0.0459449	0.912634	3.74202	2.08368
BnaA01g07180D	0.186017	0.0237088	0	7.74201	0.935505	0
BnaA03g01150D	0.912622	1.22696	33.6174	59.0331	75.2441	2833.01		Genes marked with green were significantly expressed in all 3 seed developmental stages.
BnaA03g18490D	9.24912	5.96262	1.21947	375.5	229.5	64.5
BnaA03g23090D	0	0	0.312532	0	0	14.1392
BnaA03g53720D	0.0300778	0.048781	0.132074	1.82527	2.80651	10.4419
BnaA03g53730D	0.340837	7.49565	0	12.0099	250.401	0
BnaA04g00050D	7.42913	2.2613	3.20568	245.336	70.7972	137.918
BnaA05g06080D	2.82223	0.694029	0.298119	108.093	25.201	14.8756
BnaA07g16580D	0.155902	1.50519	2.58404	6.19669	56.7198	133.81
BnaA07g17190D	0.689707	3.66409	1.68317	46.1988	232.685	146.884
BnaA08g06610D	11.3086	9.58861	5.94359	424.46	341.21	290.642
BnaA09g13590D	3.71225	3.13589	2.67367	424.963	340.338	398.75
BnaA09g23800D	1.19962	1.76386	0.138594	37.4714	52.2345	5.64002
BnaA09g55020D	5.68521	10.7319	9.12235	235.649	421.727	492.613
BnaA09g55720D	8.65278	1.34951	7.67946	270.279	39.964	312.513
BnaA10g26130D	1.82617	5.00579	15.9142	221.642	575.996	2516.37
BnaAnng00900D	0.0951301	1.03044	0.178449	6.53406	67.1001	15.9683
BnaC01g01820D	0.0313603	14.7853	0	1.08901	486.764	0
BnaC01g01830D	0.0817841	18.1869	3.20258	2.82609	595.814	144.177
BnaC01g01840D	0	0	0	0	0	0
BnaC01g08660D	0.193009	0	0	8.21371	0	0
BnaC02g02780D	0.169717	1.91584	0.37537	11.6571	124.755	33.5895
BnaC03g01520D	0.672257	1.03177	2.32863	42.2263	61.4422	190.558
BnaC03g21980D	5.76519	2.80743	1.04434	234.058	108.057	55.237
BnaC03g27280D	0.0627206	0.0607241	0	2.17802	1.99916	0
BnaC04g06290D	6.95391	2.7731	0.19148	288.237	108.974	10.34
BnaC04g20810D	6.5154	3.36749	1.84941	215.161	105.43	79.5675
BnaC06g15520D	0.0268803	0	0.0750968	1.08901	0	3.96369
BnaC07g30920D	10.2068	11.2932	5.73191	252.798	265.177	184.954
BnaC07g46410D	0	4.05701	0	0	133.893	0
BnaC07g46420D	0.147814	6.00697	0	5.19586	200.185	0
BnaC08g25800D	6.63765	12.5394	8.70478	277.953	497.817	474.89
BnaC08g32750D	14.6073	2.21356	8.56793	479.896	68.9455	366.72
BnaC09g13970D	2.74868	2.66989	1.63233	314.657	289.763	243.445
BnaCnng07580D	0.427889	2.74898	1.78678	28.625	174.35	155.727
BnaCnng10420D	3.50464	5.71054	29.9753	241.612	373.241	2692.27
BnaCnng30060D	1.64119	3.04651	0	51.2644	90.2186	0
